# Supplementary material for: Cell-specific RNA purification to study translatomes of mouse central nervous system
Source: STAR Protoc. 2022 May 20;3(2):101397. doi: 10.1016/j.xpro.2022.101397 (PMC9127423; doi:10.1016/j.xpro.2022.101397)
Supplement: Table S1. qRT-PCR individual-sample raw data, related to Figure 6 and step 24 [file mmc1.xlsx]

## Sheet: Sheet1
qRT-PCR1	Sample name	Gene	Mean Ct	Std.Dev. Ct	Delta CT	2^-Delta Ct		Sample name	Gene	Mean Ct	Std.Dev. Ct	Delta CT	2^-Delta Ct
	IP 28	aldh1l1	19.4	0.15	-5.37	41.3553		Input 2	aldh1l1	25.18	0.12	-0.17	1.12506
	IP 28	neun	23.56	0.27	-1.21	2.31338		Input 2	neun	20.59	0.07	-4.76	27.0958
	IP 28	iba	23.59	0.45	-1.18	2.26577		Input 2	iba	21.35	0.33	-4	16
	IP 28	arpb	24.77	0.34	0	1		Input 2	arpb	25.35	0
	IP 30	aldh1l1	19.42	0.15	-5.73	53.0765		Input 16	aldh1l1	24.64	0.35	-0.13	1.09429
	IP 30	neun	24.63	0.1	-0.52	1.43396		Input 16	neun	20.55	0.09	-4.22	18.6357
	IP 30	iba	23.95	0.37	-1.2	2.2974		Input 16	iba	21.36	0.14	-3.41	10.6295
	IP 30	arpb	25.15	0.02				Input 16	arpb	24.77	0.11
	IP 13	aldh1l1	20.88	0.03	-4.5	22.6274		Input 10	aldh1l1	24.2	0.01	0.04	0.972655
	IP 13	neun	25.51	0.36	0.13	0.913831		Input 10	neun	19.72	0.04	-4.44	21.7057
	IP 13	iba	25.61	0.08	0.23	0.852635		Input 10	iba	19.64	0.05	-4.52	22.9433
	IP 13	arpb	25.38	0.03				Input 10	arpb	24.16	0.02
	IP 6	aldh1l1	20.65	0.01	-5.36	41.0696		Input 12	aldh1l1	25.41	0.32	0.36	0.779165
	IP 6	neun	25.61	0.08	-0.4	1.31951		Input 12	neun	21.25	0.33	-3.8	13.9288
	IP 6	iba	24.95	0.17	-1.06	2.08493		Input 12	iba	21.45	0.09	-3.6	12.1257
	IP 6	arpb	26.01	0.02				Input 12	arpb	25.05	0.18
qRT-PCR2	Sample name	Gene	Mean Ct	Std.Dev. Ct	Delta CT	2^-Delta Ct		Sample name	Gene	Mean Ct	Std.Dev. Ct	Delta CT	2^-Delta Ct
	IP 6	olig	28.27	0.12	2.14	0.22688		Input 12	olig	30.83	0.69	-0.17	1.12506
	IP 6	arbp	26.13	0.02	0	1		Input 12	arbp	25.7	0.13
	IP 13	olig	26.99	0.4	0.87	0.547147		Input 10	olig	31.29	0.05	-0.13	1.09429
	IP 13	arbp	26.12	0.16				Input 10	arbp	24.63	0.1
	IP 28	olig	26.87	0.43	1.29	0.408951		Input 2	olig	31.6	0.6	0.04	0.972655
	IP 28	arbp	25.58	0.03				Input 2	arbp	25.51	0.08
	IP 30	olig	27.06	0.07	1.7	0.307786		Input 16	olig	32.57	0.16	0.36	0.779165
	IP 30	arbp	25.36	0.35				Input 16	arbp	25.4	0.24
